# Supplementary material for: Methodological Optimization of Supercritical Fluid Extraction of Valuable Bioactive Compounds from the Acidophilic Microalga Coccomyxa onubensis
Source: Antioxidants (Basel). 2022 Jun 25;11(7):1248. doi: 10.3390/antiox11071248 (PMC9312109; doi:10.3390/antiox11071248)
Supplement: Supplementary file 1 [file antioxidants-11-01248-s001.zip]

Archive with 1 entries (1 files):
- antioxidants-1704122-supplementary.pdf
